# Supplementary material for: Identification of Postn+ periosteal progenitor cells with bone regenerative potential
Source: JCI Insight. 2024 Oct 8;9(19):e182524. doi: 10.1172/jci.insight.182524 (PMC11466188; doi:10.1172/jci.insight.182524)
Supplement: Supporting data values [file jciinsight-9-182524-s227.xlsx]

## Sheet: Figure 2
Panel a	cambium	periosteum		Panel c	Postn	CD200	Ctsk	cd44	Pdgfrα	Ki67		Panel d	Pdgfrα	Sca1	Ctsk	αSma		SSC	PRE-BCSP	BCSP		Panel f	Cambium	Cortical bone		Ctsk	Postn		Panel g	0M	2M	6M
	35.8974	24.3			94.4444	74	6.8	0	42.8571	12			0	27.1	14.8	13.4		35.8516	11.3098	8.2253			77.7778	15.9091		55.5556	70			0.956938	4.54545	15.9091
	34.3284	21.5686			95.2381	87.5	7.69231	0	41.1765	10			0.43	34	17	11.7		40.8696	8.21739	6.21739			81.8182	12.5		69.2308	72.7273			0.588235	3.84615	9.67742
	32.6923	23.7288			85	71.4286	8.9	0	38.2353	12.5			0	22	12.5	14.5		48	8	6.28			83.3333	10		43.4783	81.8182			0.806452	5	10
	35.8974	23.55																												0.645161	4.87	12.5

## Sheet: Figure 3
Panel a	Ki67		Panel b	Hard callus	Soft callus		Panel c	Osx	Acan	Postn	Ctsk		Panel d	Cambium	Cortical bone	Endosteum	Trabecular bone	Postn	Ctsk			Panel e	Hard callus	Soft callus		Panel f	Osx	Acan	Postn	Ctsk		Panel g	Cambium	Cortical bone	Endosteum	Trabecular bone	Postn	Ctsk
	11.7647			19.697	25.9259			19.697	14.7059	7.69231	0			81.25	36.4198	45	20.8333	100	0				76.7442	88.4615			92.5	55.5556	64.2857	0			80.9524	52	90.9091	77.7778	100	0
	14.8148			18.9189	22.7273			18.9189	16.6667	12.5	0			83.3333	31.1997	36.6667	18.1818	100	0				70.2546	73.6842			88.2353	76	50	0			83.3333	46.6667	85.7143	81.25	95.8333	0
	16.6667			20.8333	23.5294			10	22.7273	16.6667	0			85.1852	37.8794	41.3043	20.5882	100	0				75.6757	80.2569			87.5	54.1667	55.5556	0			84.2105	53.8462	90	83.3333	100	0
								20.8333	23.5294	14.2857	0			66.6667	38.0645	41.4634	20.6897	90.9091	0				67.7419	79.1667			78.5714	62.069	55.78	0
														72.5476	40.8284	39.6552	18.9189	94.1176	0

## Sheet: Figure 4
Panel b	Postn	Ctsk		Panel c	Ki67		Panel d	Postn	Ctsk
	20	7.14286			12			14.2857	15.2542
	14.2857	8.57143			15.3846			17.6471	13.9785
	16.6667	10.3448			15.493			14.2857	14.6341

## Sheet: Figure 5
	Panel e	Sp7	Acan	Postn		Panel f	Ki67
		79.7753	54.1667	88.5714			27.4194
		73.2283	63.3333	80.2985			25.9259
		74.1379	58.3333	87.5758			24.8062

## Sheet: Figure 6 
Panel a	CON	DTA		Panel c	CON	DTA			CON	DTA			CON	DTA			CON	DTA			CON	DTA		Panel d	CON	DTA
	53.8462	4.54545		BV	3.01	2.81334		pMOI	3.91661	3.74127		Ps.Pm	3.2919	3.13129		Ec.Pm	2.38355	2.44894		Ps.Pm vs Ec.Pm	0.908353	0.682351			0.999431	0.705634
	44.4444	9.09091			3.40443	2.52799			4.68399	3.63234			3.31014	3.19344			2.39145	2.41449			0.918691	0.778944			1.02652	0.734196
	42.8571	3.57143			3.2925	2.71653			4.49083	3.76604			3.30899	3.22532			2.43657	2.45888			0.872424	0.766444			0.99526	0.791278

## Sheet: Figure 7
Panel a	CON	DTA		Panel c	CON	DTA		Panel d	CON	DTA		Panel e	CON	DTA		Panel g	CON	DTA		Panel h	CON	DTA
	77.7778	15.9091			49.7159	11.8852			28.9501	9.94535			92.5	55.5556		BV	1.7997	1.8813			40.2734	24.6666
	81.8182	12.5			48.0556	8.36013			32.3125	14.3293			88.2353	54.1667			1.3446	1.7259			30.7798	23.7581
	83.3333	10.2			39.0455	12.7536			34.4262	15.9873			87.5	62.069			5.821	4.1874			37.9857	23.5799
																	1.4852				35.7921
																BV/TV	82.15	58.09
																	64.6	51.79
																	71	57.8
																	67.13
																Tb.N	8.5312	6.2342
																	7.6867	6.4931
																	7.3353	6.5023
																	7.0732
																Tb.Th	0.1501	0.1423
																	0.172	0.1439
																	0.1579	0.2117
																	0.1681
																	CON	DTA
																Tb.Sp	0.1405	0.2154
																	0.1136	0.1802
																	0.1565	0.1777
																	0.1532
																	CON	DTA
																BMD	436.036	358.441
																	456.2	453.589
																	384.186	401.289
																	381.846

## Sheet: Figure 8
Panel b	CTR	CKO		Panel c	CTR	CKO		Panel e	CTR	CKO		Panel f	CTR	CKO
	43.75	21.0526			53.8417	30.8245		BV	6.0645	1.6483			56.229	25.5814
	50	15.7895			57.1595	31.6975			0.9054	5.3641			51.4825	44.8276
	53.5714	22.7273			63.6565	33.4236			0.58	0.7256			63.2075	35.7143
									1.1377				60.2745
									CTR	CKO
								BV/TV	64.2	41.05
									63.97	51.18
									79.73	56.92
									66.62
									CTR	CKO
								Tb.N	6.1255	6.6196
									7.237	7.3766
									8.3932	7.4987
									6.7452
									CTR	CKO
								Tb.Th	0.1812	0.1104
									0.1587	0.1109
									0.1798	0.1213
									0.1525
									CTR	CKO
								Tb.Sp	0.1186	0.1524
									0.113	0.1153
									0.058	0.1229
									0.1403
									CTR	CKO
								BMD	501.929	596.447
									662.52	588.076
									702.398	641.996
									619.132
